# Supplementary material for: Newly described nesting sites of the green sea turtle (Chelonia mydas) and the hawksbill sea turtle (Eretmochelys imbricata) in the central Red Sea
Source: PeerJ. 2022 Jul 1;10:e13408. doi: 10.7717/peerj.13408 (PMC9252177; doi:10.7717/peerj.13408)
Supplement: Supplemental Information 1 — Measured beach characteristics at sandy islands and coastal beach sea turtle nesting sites, on the Saudi Arabian coast of the Red Sea during the 2019 nesting season [file peerj-10-13408-s001.xlsx]

## Sheet: Um Mesk
Date DD/MM/YY	Location	Slope	HTL	WL	Waypoint	Latitude	Longitude	Light reading (lux)	0cm Temp	0cm Moisture	0cm pH	Area (m2)	Notes					30 cm logger	50 cm logger
13/03/19	East		8.9	13	332	22°19'36.8"	039°04'12.9"						collected plant sample (small warty pickle weed)
13/03/19	North		16.5	20.1	334	22°19'38.2"	039°04'13.2"						collected sand at 0, 30 and 50 cm					20340752	20340760
13/03/19	West		3.7	7	335	22°19'38.0"	039°04'11.1"						Sound deterrant on island... could this impact turtles?			Lots of plastic, coral lumps in sand
13/03/19	South		8.06	12.04	336	22°19'34.8"	039°04'10.6"						Saw a turtle (green) ~2 m from shore, collected sand at 0, 30 and 50 cm					20342651	20342674
19/03/19	East		12.2	16.8	343	22°19'37.1"	039°04'12.7"					10555	lower tide this day, rocks on seaward side might prevent nesting
19/03/19	North		15.93	29.5	344	22°19'38.2"	039°04'13.1"					10555	High frequency noise still continuing, might deter nesting turtles
19/03/19	West		6	10.18	345	22°19'38.2"	039°04'11.5"					10555	Saw baby osprey again, not looking well
19/03/19	South		6.3	12.8	347	22°19'34.9"	039°04'10.5"					10555
2019-04-04	South		12.32	15.53	351	22° 19.582'	39° 04.182'	32.5	28.9	1	8	9981	baby opsrey now has now fully fledged, but has problem with wing				351 marked by wooden pole
2019-04-04	North		11.07	14.52	350	22° 19.641'	39° 04.216'	36.9	26.7	2	7.5	9981	high freq noise still present, as well as plastic and coral rubble, few ghost crabs				350 marked by wooden beam sticking out ground
22/04/19	North	6	11.93	13.56	28	22.3273	39.0703	33.47	25.5	7	6	0.00899km (perimeter)	when digging to 50cm at WP 351 sand became much darker and reached the roots, much higher moisture
22/04/19	South	5	8.45	11.55	29	22.3264	39.0697	32.1	27.2	8.5	6.9		presence of tracks at north side of island, about 2.6m wide, likely hawkbill emergence, no nest observed, emergence at high tide to rocks present at low tide and tracks starting at HWL
2019-09-05	North	5	7.18	9.15	43	22.3274	39.0703		26.6	6.5	7		Water at 58cm North Site, WL reached vegetation site for West site, plastic at 20cm for South site, WP 44 large net, WP 46: 62cm wide undefined tracks
2019-09-05	West	25	4.02	4.85	45	22.3272	39.0699		27.8	10	6.5		WP: 47 egg shells collected
2019-09-05	South	6	1.79	5.2	48	22.3264	39.0697		28.3	6	6.5
2019-09-05	East	8	4.45	5.72	49	22.3267	39.07		28.9	5	7
23/05/19	North	9	10.5	14.35		22.3274	39.0703		28.1	7.5	7.5
23/05/19	East	5	5.82	12.57		22.3272	39.0699		27.8	2.5	7.3
23/05/19	South	7	7.7	11.61		22.3264	39.0697		28.3	3	7.3
23/05/19	West	42	4.24	6.41		22.3267	39.07		27.8	10+	6.2
2019-11-06	North	11	7.91	12.95	60	22.3273	39.0703		29.4	5.5	7
2019-11-06	East	5	7.82	15.02	63	22.3267	39.0701		29.4	2	7.5
2019-11-06	South	5	7.06	14.2	62	22.3264	39.0697		29.4	3	7.5
2019-11-06	West	25	7.24	8.51	61	22.3272	39.0699		29.4	8	7.5
27/06/2019	North	24	11.87	14.91	70	22.3273	39.0703		34.5	6	7
27/06/2019	East	15	8.37	15.69	73	22.3267	39.07		33.4	1	7
27/06/2019	South	32	10.34	12.02	72	22.3263	39.0697		33.4	7	7
27/06/2019	West	32	5.87	8.51	71	22.3272	39.0699		32.3	7	7
2019-04-07												10065
15/07/2019	North	10	10.94	14.96	78	22.3273	39.0703	1648.6	32	6	7	9640.2
15/07/2019	East	2	7.48	12.3	81	22.3267	39.07	2053.6	32	3	7.8
15/07/2019	South	4	9.55	12.14	80	22.3263	39.0697	1955.6	32	4	7
15/07/2019	West	26	5.54	6.98	79	22.3272	39.0699	1944	32	5	7
29/07/2019	North	15	12.35	19.81	576	22.32735°	039.07026°	3621.3	35	3	7	20571
29/07/2019	East	5	6.6	13.61	575	22.32674°	039.07005°	3546	35	1.5	7
29/07/2019	South	6	11.1	16.35	578	22.32635°	039.06969°	3156	36	1	7.5
29/07/2019	West	25	6.9	9.55	577	22.32723°	039.06988°	3619.3	34	5	7
2019-07-08	North	19	15.09	20.36	592	22.3272°	39.07024°	1739	32	6	7	10097
2019-07-08	East	5	11.34	14.66	595	22.32673°	39.07008°	2103	33	1.5	7
2019-07-08	South	16	10.14	14.66	594	22.32634°	39.06972°	1730	32	2	6.5
2019-07-08	West	14	6.56	9.07	593	22.32722°	39.06987°	1681	31	6.3	7
28/08/2019	North	15	12.06	20.38	604	22.3276°	39.07039°	3083.3	35	2	7	10812
28/08/2019	East	13	9.58	13.06	607	22.32671°	39.07006°	3684.3	35	5	7
28/08/2019	South	20	10.78	13.09	606	22.32632°	39.0697°	3522.3	35	1	7
28/08/2019	West	18	6.65	8.09	605	22.32723°	39.06986°	3359.6	33	7	7.5
2019-01-10	North	28	13.75	15.74	638	22.92937°	38.85632°	2414.6	34	2	7	9995.8
2019-01-10	East	11	6.16	8.56	641	22.32656°	39.06996°	3513	35	1	7
2019-01-10	South	10	6.11	8.37	640	22.32634°	39.06969°	2951.3	34	7	7
2019-01-10	West	33	2.4	3.6	639	22.32725°	39.06987°	2778.6	35	2	7
2019-05-11	North	16	10.78	20.49	674			2388.3	29	3	7.5	9981
2019-05-11	East	2	6.04	11.58	678			2945.6	33	8	7.5
2019-05-11	South	9	10.37	12.72	676			2755.6	30	2.5	7.5
2019-05-11	West	55	6.33	8.54	675			2737	28	5	7

## Sheet: Rabigh
Date DD/MM/YY	Location	Slope	HTL	WL	Waypoint	Latitude	Longitude	Light reading (lux)	Light reading (lux)	Light reading (lux)	Temperature	Moisture	pH	Notes
2019-02-07	1	11	5.73	7.09	74	22.92683°	38.85645°				32.2	9	6.9
2019-02-07	2	12	4.08	6.27	75	22.92747°	38.85644°				32.2	6	7
2019-02-07	3	10	5.02	8.62	76	22.92842°	38.85637°				32.2	1	6.5
2019-02-07	4	7	10.09	12.93	77	22.92937°	38.85635°				32.2	8	6.5
19/07/2019	1	12	4.15	3.9	83	22.92683°	038.85642°				33	9	6	Car parked at WP 543 (22.92679° 038.85661°)
19/07/2019	2	10	3.06	7.11	85	22.92741°	038.85646°				33	7	6.5
19/07/2019	3	3	5.22	7.34	86	22.92819°	038.85639°				34	7.8	7
19/07/2019	4	10	9.07	12.34	87	22.92923°	038.85634°				34	4	7
2019-05-08	1	24	5	9.08	588	22.32623°	39.06979°	2709			34	6.5	7
2019-05-08	2	25	6.38	7.97	589	22.92733°	38.85646°	3170			34	4.5	7
2019-05-08	3	13	7.04	8.44	590	22.92799°	38.85643°	3657			33	6	7
2019-05-08	4	22	6.04	7.44	591	22.92847°	38.85641°	3503			34	8	7
20/08/2019	1	18	5.4	8.77	596	22.92734°	38.85645°	2978			32	4.5	7
20/08/2019	2	15	6.87	8.38	597	22.92785°	38.85644°	3077			32	8	7
20/08/2019	3	15	8.43	10.22	598	22.9285°	38.85642°	3301			32	7	7
20/08/2019	4	18	8.11	10.56	599	22.92938°	38.85632°	3057			32	7	7
2019-06-09	1	9	4.26	11.3	630	22° 55.589'	38° 51.379'	823	782	750	33	6.5	5.5	plastic bag in the wy
2019-06-09	2	9	2.35	8.2	631	22° 55.635'	38° 51.386'	1240	1118	1122	34	7	5	33.6 degree air temp
2019-06-09	3	10	4.88	9.45	632	22° 55.707'	38° 51.383'	2261	2321	2284	33	8	5	wooden id
2019-06-09	4	7	6.7	10.89	633	22° 55.766'	38° 51.378'	2762	2540	2680	33	6	5	foam rectangle
25/09/2019	1	32	6.19	7.49	634	22.92943°	038.85630°	1978	2008	2180	30	2	7
25/09/2019	2	20	3.87	5.97	635	22.92784°	038.85641°	1828	1782	1803	28	7	7
25/09/2019	3	22	4.96	6.18	636	22.92845°	038.85642°	2108	2108	2075	31	7	7
25/09/2019	4	24	7.66	8.81	637	22.92937°	038.85632°	2228	2282	2108	30	4	7
2019-06-10	1	25	3.82	5.41	634	22.92943°	038.85630°	2033	2019	2061	31	5	7
2019-06-10	2	18	6.2	6.9	635	22.92784°	038.85641°	1971	2147	2121	30	6.5	7
2019-06-10	3	11	3.95	5.51	636	22.92845°	038.85642°	2342	2340	2208	31	7	7
2019-06-10	4	19	3.57	5.65	637	22.92937°	038.85632°	2284	2382	2403	30	7	7
16/11/2019	1	10	2.26	3.84				2718.6			28	6.5	9
16/11/2019	2	12	1.89	3.06				2819			27	6.5	7.5
16/11/2019	3	10	2.72	4.16				2871			30	7	5
16/11/2019	4	7	2.6	4.8				3245			28	7	7

## Sheet: Abu Gisha
Date DD/MM/YY	Location	Area (m2)	Slope	HTL	WL	Waypoint	Latitude	Longitude	Light reading (lux)	30 cm logger	50 cm logger	0cm Temp	0cm Moisture	0cm pH	30cm pH	50cm pH
13/03/19	East			20.7	25.9
13/03/19	North					338	22°15'10.5"	039°01'41.6"									sand is fine, more red, no big pieces of cora;
13/03/19	West			7.7	9.2
13/03/19	South					337	22°15'09.3"	039°01'40.5"
19/03/19	East	3439.2		22.17	27.96
19/03/19	North	3439.2				342	22°15'10.4"	039°01'41.4"		20342677	20342700
19/03/19	West	3439.2		6.48	10.34
19/03/19	South	3439.2				339, 340	22°15'08.3"	039°01'47.4"		20342693	20340764
2019-04-04	North	2841		10.25	13.91	349	22° 15.167'	39° 01.684'	22.3			22.8	2.5	7.5	7.8	8	lots of moon jellies (Aurelia aurita) washed up along the water line and many present in the surrounding waters, island overun by ghost crabs
2019-04-04	South	2841		12.94	15.05	348	22° 15.179'	39° 01.695'	22.9			23.9	6	7.5	7.5	7.8	348 marked by PVC pipe, 349 marked by drift wood and coral rubble, little to no vegetation present
22/04/19	North	0.00194km (perimeter)	5	11.6	13.64	27	22.253	39.0282	24.2			25.5	9	6.5	5.4	5.5
22/04/19	South		6	7.65	10.32	23	22.3093	39.0987	25.1			25.5	10+	5.7	6	5.5	WP 23 - mound of coral rubble, WP - coral rubble, charcoal, wood				lots of ghost crabs still present, moonjellies in surrounding waters, very little vegetation
2019-09-05	South		1	4.33	6.17	38	22°15'094"	039°01'436"				26.7	10+	6			water at 26cm at site 1, water at 38cm at site 2, island had signifcantly shifted/diminished
2019-09-05	North		2	2.54	5.37	39	22°15'180"	039°01'693"				27.2	10+	6
2019-09-05	West		19	6.27	7.69	41	22°15'151"	039°01'680"				27.8	8	7
2019-09-05	East		3	7.05	11.71	42	22°15'164"	039°01'692"				27.2	3	7
23/05/19	North		5	5.64	14.26		22°15'180"	039°01'693"				27.8	8	7.3
23/05/19	East		5	11.28	15.27		22°15'164"	039°01'692"				27.8	4.5	7.5
23/05/19	South		4	9.69	13		22°15'094"	039°01'436"				26.7	10+	6.5			water at 30cm
23/05/19	West		12	5.44	7.82		22°15'151"	039°01'680"				27.8	7.5	7
2019-11-06	North		10	2.75	7.85	55	22.253	39.0282				29.4	7.5	7			NEST! Tracks - 58cm wide, hawksbill or small green, symmetrical or assymetrical tracks undetermined, probably laid about 1 week and a half ago, could not find eggs
2019-11-06	East		35	13.44	17.94	54	22.2527	39.0282				28.9	4	7.5			Abu Gisha moving a lot - seems to be moving inshore, rubbish at WP 56-59
2019-11-06	South		35	6.24	9.3	52	22.2524	39.0281				29.4	10+	7.5
2019-11-06	West		69	4.87	7.77	53	22.2527	39.028				29.4	5	6.5
27/06/2019	North	3445.4	22	4.52	7.56	69	22.253	39.0282				33.4	8	7
27/06/2019	East		6	16.48	19.33	68	22.2527	39.0281				31.2	3	7
27/06/2019	South		15	6.59	9.6	66	22.2524	39.0281				31.2	10+	7
27/06/2019	West		35	7.38	7.38	67	22.2527	39.0203				32.3	5	7
2019-04-07		2941
29/07/2019	North	3518.3	28	7.14	10.25	573	22.25301°	039.02822°	3041			34	3	7.5
29/07/2019	East		6	9.62	12.09	572	22.25265°	039.02824°	2496			32	7	7
29/07/2019	South		5	10.95	14.33	571	22.25249°	039.02813°	2254			31	6.5	7
29/07/2019	West		32	4.44	8.52	574	22.25281°	039.02808°	2699			32	2	7.5
28/08/2019	North	3482.2	15	6.58	8.09	602	22.25301°	39.02824°	2666			32	5	7.5
28/08/2019	East		2	9.62	11.06	603	22.25284°	39.02835°	2582.3			34	8	7
28/08/2019	South		35	8.37	9.06	600	22.25245°	39.02811°	1645.3			31	7.5	6.5
28/08/2019	West			5.28	7.95	601	22.25278°	39.02808°	2383			33	1	7
15/10/2019	North	2870.1	20	7.44	11.72	646	20° 07.696'	40° 12.438'	910			32	1.5	7.5
15/10/2019	East		2	10.48	13.12	650	22° 15.164'	39° 01.697'	1160			32	8	6
15/10/2019	South		18	6.96	8.4	651	22° 15.150'	39° 01.677'	1125			28	2	7.5
15/10/2019	West		41	2.27	2.9	649	22° 15.167'	39° 01.684'	1000			32	4	7
2019-05-11	North	3296.2	10	5.73	7.8	661			1034			26	7.5	7
2019-05-11	East		12	5.54	13.91	662			1458.3			28	6.5	7.5
2019-05-11	South		11	4.09	5.6	659			873.6			28	6	7
2019-05-11	West		31	2.97	4.24	660			848.3			28	7	6
2019-11-11		2617.5

## Sheet: Mar Mar
Date DD/MM/YY	Site	Location	Area (m2)	HTL (m)	WL (m)	Waypoint	Latitude	Longitude	light reading 1	light reading 2	light reading 3	Light Reading (x3)	Slope	pH	Moisture	Temp	Notes (weather, tide, temp logger #, etc.)	Nesting	30 cm	50 cm
2019-04-15	MarMar	1, East	65987	10.27	13.52	365	19.8358	39.9263	39.2	35.9	36.4	37.1667	4	7	3	92	wp 366	yes	20340745	20342691
2019-04-15	MarMar	2, South	65987	10.1	11.12	370	19.8335	39.9246	34.3	36.3	34.7	35.1	10	7	8	92	50 cm near water line, many egg shells surrounding	yes	20342682	20342655
2019-04-15	MarMar	3, West	65987	7.64	10.21	371	19.8354	39.9252	26.7	31.9	32.2	30.2667	7	7	4.5	92	near bushes so near roots	yes	20342660	20342675
2019-04-15	MarMar	4, North	65987	13.61	18.63	373	19.8379	39.9274	32.1	32.5	30	31.5333	9	7	5	100	light is light	yes	20342695	20340740

## Sheet: Ras Baridi
Date DD/MM/YY	Location	Area (m2)	Slope	HTL	WL	Waypoint	Latitude	Longitude	Light reading (lux)	30 cm logger	50 cm logger	0cm Temp	30cm Temp	50cm Temp	0cm Moisture	30cm Moisture	50cm Moisture	0cm pH	30cm pH	50cm pH
21/11/2019	1		14	8.4	12.05	711	24.2505	37.5894	-			29			9			7			lots of nest inundation
21/11/2019	2		8	8.91	11.3	712	24.2503	37.5889	-			30			8.5			8
21/11/2019	3		5	7.55	10.67	714	24.2498	37.5877	-			30			1			7.5
21/11/2019	4		42	4.02	6.59	715	24.2492	37.5864	-			26			2			7.5

## Sheet: Kirsty Field Observations
Site	Date	Waypoint	Latitude	Longitude	Observation	Width	Notes
Um Mesk	23/05/2019	46	22°19'620"	039°04'177"	Tracks	62cm	tracks very undefined, possible hawksbill, no sign of digging
Um Mesk	23/05/2019	47	22°19'577"	039°04'181"	Egg shells		collected along the water line
Abu Gisha	2019-11-06	55	22°15'182"	039°01'693"	Tracks and nest	58cm	hawksbill, approx 1.5 weeks ago, eggs not found
Abu Gisha	2019-11-06	56	22°15'159"	039°01'676"	Pollution		wood structure
Abu Gisha	2019-11-06	57	22°15'151"	039°01'675"	Pollution		large rope
Abu Gisha	2019-11-06	58	22°15'149"	039°01'673	Pollution		plastic
Abu Gisha	2019-11-06	59	22°15'162"	039°01'699"	Pollution		large tarp
Abu Gisha	27/06/2019	65	22°15'157"	039°01'677"	Tracks	40cm	very undefined, unsure if from a turtle, go straight across island, supposed nest at 22°19'614" 039°04'225"
Abu Gisha	27/06/2019	462	22°15'108"	039°01'411"	Tracks	68cm	definite hawksbill tracks, nest at WP 461- no eggs found, approx one week old
Abu Gisha	27/06/2019	482	22°15'109"	039°01'416"	Logger		50cm 20342661 30cm 20342647 near northern nests
Abu Gisha	27/06/2019	483	22°15'097"	039°01'407	Pollution		wood structure and ropes
Abu Gisha	27/06/2019	484	22°15'092"	039°01'405"	Pollution		plastic
Um Mesk	27/06/2019						Um Mesk logger near northern nests 50cm 20340743 30cm 20340750
Um Mesk	27/06/2019	499	22° 19' 35.79"	39° 4' 10.26"	Tracks	62cm	tracks
Um Mesk	27/06/2019	501	22° 19' 34.94"	39° 4' 10.25"	Tracks	60cm	tracks
Um Mesk	27/06/2019	500	22° 19' 36.14"	39° 4' 10.33"	Tracks	60cm	tracks with possible nest
Abu Gisha	2019-04-07	532	22°15'081"	039°01'426"	Pollution		rope
Abu Gisha	2019-04-07	533	22°15'096"	039°01'407"	Pollution		wood
Abu Gisha	2019-04-07	534	22°15'092"	039°01'405"	Pollution		rope/metal structure
Abu Gisha	2019-04-07	535	22°15"103"	039°01'412"	Bird eggs		sooty gull eggs
Um Mesk	2019-04-07	536	22°19'375"	039°04'105"	Tracks	102cm	green turtle, no nest around a week old
Um Mesk	2019-04-07	537	22°19'368"	039°04'102"	Tracks	98cm	green turtle, leading to nest at WP: 538, 1 week old
Um Mesk	2019-04-07	538	22°19'368"	039°04'106"	Nest		green turtle
Um Mesk	2019-04-07	539	22°19'365"	039°04'104"	Nest		green turtle, same track
Um Mesk	2019-04-07	540	22°19'364"	039°04'103	Track	72cm	maybe hawksbill, hard to tell, maybe nest a 544
Rabigh	19/07/2019	84			Nest		unsure, no tracks observed
Abu Gisha	29/07/2019						shade and volleyball court on island
Rabigh	20/08/2019	1	22°55.557'	38°51.402'	Track	6	hatchling tracks
Rabigh	20/08/2019	2	22°55.545'	38°51.428'	Track	5	hatchling tracks
Rabigh	20/08/2019	3	22°55.554'	38°51.427'	Track	6	hatchling tracks
Rabigh	20/08/2019	4	22°55.535	38°51.488'	Track	5	hatchling tracks
Rabigh	20/08/2019	5	22°55.536'	38°51.489'	Track	5.5	hatchling tracks
Abu Gisha	28/08/2019	603	22.25284°	39.02835°	New marker		by volleyball pole
Abu Gisha	28/08/2019	600	22.25245°	39.02811°	New marker		coral mound
Abu Gisha	28/08/2019	601	22.25278°	39.02808°	New marker		by vegetation
